# Supplementary material for: Sequence-based prioritization of i-Motif candidates in the human genome
Source: Front Bioinform. 2025 Aug 12;5:1657841. doi: 10.3389/fbinf.2025.1657841 (PMC12378704; doi:10.3389/fbinf.2025.1657841)
Supplement: Supplementary file 2 [file Table1.XLSX]

## Sheet: Sheet 1
strand
